# Supplementary material for: Clinical candidate and genistein analogue AXP107‐11 has chemoenhancing functions in pancreatic adenocarcinoma through G protein‐coupled estrogen receptor signaling
Source: Cancer Med. 2019 Sep 30;8(18):7705–19. doi: 10.1002/cam4.2581 (PMC6912054; doi:10.1002/cam4.2581)
Supplement: Supplementary file 4 [file CAM4-8-7705-s004.xlsx]

## Sheet: Supp. table S1 (PDX patients)
Tumor	Patient age	Surgery Procedure	Tissue Harvest	Pathology
PATX112	71	Distal Pancreatectomy	Primary Tumor	Adenoarcinoma
PATX137	60	Whipple	Primary Tumor	Adenoarcinoma
PATX148	74	Laparoscopy staging	Liver Metastasis	Adenoarcinoma
PATX53	66	Liver Wedge	Liver Metastasis	Adenoarcinoma
PATX162	58	Whipple	Primary Tumor	Adenoarcinoma
PATX173	68	Distal Pancreatectomy	Primary tumor	Adenoarcinoma
PATX176	70	Whipple	Primary tumor	Adenoarcinoma
PATX179	52	Lap. Liver biopsies	Liver Metastasis	Adenoarcinoma
PATX193	56	Whipple	Primary tumor	Adenoarcinoma
PATX213	62	Whipple	Primary tumor	Adenoarcinoma
PATX39	62	Whipple	Primary Tumor	Adenoarcinoma
PATX50	60	Whipple	Primary Tumor	Adenoarcinoma
PATX55	62	Whipple	Primary Tumor	Adenoarcinoma
PATX60	76	VATS	Lung Metastasis	Adenoarcinoma
Supplementary Table S1A: Characteristics of the patient samples used for PDX generation
Gene_name	Fold change responders versus non-responders	Average expression non-responders	Average expression responders	Non-responders: PATX148	PATX60	PATX112	Responders: PATX53	PATX55	PATX39	PATX50
DLX6	24.4223	0.231909	5.66374	0	0	0.695726	7.95562	5.87227	2.11748	6.70958
CLPSL1	14.9848	0.434155	6.5057	1.30246	0	0	5.9994	3.5602	8.86472	7.5985
MMP17	8.79471	0.810941	7.13199	2.43282	0	0	7.93832	7.52367	8.01568	5.05028
TIMD4	6.2069	1.02175	6.34192	0	1.90214	1.16311	7.12105	7.04539	8.49445	2.70677
MAT1A	5.6284	1.42528	8.02203	1.67796	1.90214	0.695726	10.0897	7.87911	7.44829	6.67096
RASL12	3.90683	2.28413	8.9237	0.793479	2.69496	3.36394	10.5271	7.02845	9.08563	9.05365
GPX3	3.15656	3.04771	9.62028	1.83446	2.97163	4.33705	3.1056	11.6882	11.3667	12.3206
ALS2CR11	3.02493	2.19544	6.64103	1.97563	0.935506	3.67517	7.32875	7.45347	7.51038	4.27153
CHRNA7	2.90527	2.38345	6.92457	1.30246	3.1304	2.71749	3.3643	8.59456	7.4864	8.25301
RP11-262H14.3	2.50017	2.5601	6.40067	2.7003	3.46443	1.51556	7.69227	2.35408	7.38917	8.16717
IGF2BP1	2.21772	4.72445	10.4775	4.09858	5.65186	4.42291	10.1782	6.7946	12.1695	12.7678
SLC7A9	2.17544	4.08777	8.89268	2.10421	3.87661	6.28249	9.31244	7.37522	9.52747	9.35557
PRSS30P	2.12174	2.91781	6.19084	3.75117	3.20368	1.79859	5.69256	7.21971	5.91744	5.93365
NKAIN4	2.02618	3.76052	7.61949	3.82766	3.52287	3.93103	9.10553	10.499	6.47831	4.39514
SLC29A4	2.01319	4.14422	8.34313	2.99383	5.59852	3.84032	7.28641	9.19102	9.01476	7.88032
NETO2	2.00033	4.16792	8.33721	3.29263	3.87661	5.33453	3.24074	9.64643	9.55911	10.9026
CNTD2	1.90731	4.24594	8.09831	2.92585	5.63871	4.17327	8.32235	7.20471	9.52616	7.34003
CPVL	1.5886	7.42574	11.7965	8.64213	7.45368	6.18141	7.35133	14.6852	11.391	13.7585
PAPLN	1.40433	7.30839	10.2634	6.57877	8.00548	7.34094	9.13944	10.0159	11.05	10.8484
ALPK3	1.35165	9.35343	12.6426	8.45585	9.56339	10.0411	12.4865	14.7706	13.174	10.1393
NFYA	1.14267	11.3327	12.9496	10.962	11.483	11.5533	13.0439	13.1322	12.65	12.9723
TMEM60	0.854121	11.2294	9.5913	10.9319	11.3105	11.4459	8.98556	9.54086	9.8376	10.0012
RP4-758J24.5	0.829358	10.3038	8.54556	10.2309	10.3413	10.3394	8.29931	8.79821	8.25052	8.83421
RP11-345P4.9	0.822099	9.05175	7.44143	9.42945	8.71378	9.01201	7.04921	7.5277	7.56483	7.62399
AC005076.5	0.70701	6.7589	4.77861	6.7359	6.88587	6.65495	4.87366	4.36003	5.37177	4.50899
C9orf169	0.682112	9.3528	6.37966	9.65745	8.35018	10.0508	5.4904	5.49861	7.39777	7.13187
POU5F1B	0.615448	8.18605	5.03808	7.94196	9.77428	6.84191	5.34795	4.12521	5.40626	5.2729
C17orf82	0.596151	6.37263	3.79905	5.89869	7.4079	5.8113	4.16234	3.89533	3.5467	3.59182
TCF4	0.591833	8.97937	5.31428	9.93917	7.08324	9.91569	4.78797	5.22882	4.66547	6.57488
HLA-DMB	0.558346	8.48467	4.73739	9.72651	9.61551	6.11201	3.30384	5.95829	4.60736	5.08006
RP4-694A7.2	0.450598	6.91488	3.11583	10.1159	9.27865	1.35007	4.32328	3.68077	2.00195	2.45733
CCK	0.412813	6.90797	2.8517	0.793479	9.37994	10.5505	2.26416	2.61844	2.73918	3.78501
TNKS2-AS1	0.409356	6.17021	2.52582	7.49115	4.89461	6.12488	1.82205	2.20119	2.22444	3.85558
SLC13A4	0.307818	5.37972	1.65598	6.4516	2.88517	6.8024	1.82205	1.34611	1.41667	2.03908
TRPV6	0.27639	9.01716	2.49226	9.12007	9.65278	8.27864	0.88384	2.03016	4.34825	2.70677
IGFL2	0.271882	6.2689	1.7044	8.49596	4.12318	6.18755	2.6021	1.02018	0.738008	2.45733
RPSAP53	0.200513	5.65774	1.13445	5.72957	4.68028	6.56338	1.18137	2.61844	0.738008	0
GRM7	0.134207	6.32476	0.84883	4.99079	7.32411	6.65937	0.88384	0	0.738008	1.77347
Supplementary Table S1B: Differeintially expressed genes in AXP107-11 treatment resonders (PATX53, 55, 39 and 50) versus non-responders (PATX148, 60, 112).

## Sheet: Supp. tableS2 (ex vivo p-value)
	GEM vs Control ( e)	AXP vs Control (a)			AXP-GEM vs GEM (b)			AXP-GEM vs AXP ( c)			AXP-GEM vs Control (d)
PATX	10 µM GEM	10 µM	30 µM	100 µM	10 µM	30 µM	100 µM	10 µM	30 µM	100 µM	10 µM	30 µM	100 µM
PATX112	0.359	0.833	0.01	0.001	0.249	0.138	0.024	0.032	0.517	0.376	0.035	0.006	0.002
PATX137	0.353	0.81	0.46	0.022	0.034	0.053	0.004	0.022	0.09	0.141	0.021	0.034	0.016
PATX148	0.836	0.97	0.566	0.079	0.333	0.323	0.246	0.319	0.645	0.618	0.262	0.265	0.21
PATX53	0.114	0.449	0.038	0.005	0.081	0.048	0.008	0.017	0.129	0.069	0.009	0.008	0.002
PATX162	0.435	0.423	0.073	0.054	0.392	0.049	0.078	0.396	0.226	0.372	0.125	0.019	0.03
PATX173	0.499	0.931	0.363	0.042	0.053	0.015	0.003	0.263	0.114	0.553	0.166	0.055	0.009
PATX176	0.8	0.894	0.685	0.005	0.709	0.098	0.01	0.99	0.114	0.102	0.887	0.099	0.01
PATX179	0.968	0.9	0.23	0.236	0.287	0.14	0.136	0.373	0.535	0.898	0.26	0.123	0.061
PATX193	0.617	0.061	0.031	0.007	0.046	0.054	0.021	0.478	0.898	0.69	0.006	0.008	0.003
PATX213	0.757	0.558	0.098	0.041	0.391	0.048	0.003	0.612	0.63	0.13	0.322	0.055	0.009
PATX39	0.064	0.15	0.007	0.002	0.683	0.44	0.151	0.09	0.836	0.608	0.004	0.003	0.007
PATX50	0.499	0.155	0.101	0.02	0.523	0.132	0.001	0.783	0.711	0.053	0.266	0.081	0
PATX55	0.521	0.707	0.029	0.023	0.293	0.056	0	0.55	0.932	0.215	0.457	0.1	0
PATX60	0.846	0.109	0.408	0.374	0.676	0.607	0.381	0.075	0.051	0.153	0.584	0.201	0.837
Supplementary table S2: P values for ex vivo testing

## Sheet: Supp. table S3 MiaPaCa2vsPANC1
Top 50 differentially regulated genes: PANC1 compared to MiaPaCa2 (RNA-Seq, basal gene expression)
Gene name	Gene symbol	logFC
aldehyde dehydrogenase 1 family member A1	ALDH1A1	-12.8546
regulator of G protein signaling 4	RGS4	-12.3329
urothelial cancer associated 1 (non-protein coding)	UCA1	-11.4753
collagen type I alpha 2 chain	COL1A2	-11.0842
ETS homologous factor	EHF	-10.5542
kallikrein related peptidase 6	KLK6	-10.4591
aldo-keto reductase family 1 member C1	AKR1C1	-10.4081
alanyl aminopeptidase, membrane	ANPEP	10.3108
nidogen 1	NID1	10.2793
anterior gradient 2, protein disulphide isomerase family member	AGR2	10.1334
carbonic anhydrase 8	CA8	10.1035
brain abundant membrane attached signal protein 1	BASP1	9.93707
lactate dehydrogenase B	LDHB	9.92166
intercellular adhesion molecule 1	ICAM1	9.89261
carboxylesterase 1	CES1	9.89109
tumor protein p63	TP63	-9.79945
maternally expressed 3 (non-protein coding)	MEG3	9.67361
regulator of G protein signaling 5	RGS5	-9.64151
schlafen family member 13	SLFN13	9.63569
gamma-aminobutyric acid type A receptor beta3 subunit	GABRB3	-9.6077
AT-rich interaction domain 1B	ARID1B	9.60099
calcium release activated channel regulator 2B	CRACR2B	9.59002
homeobox C10	HOXC10	9.58799
periplakin	PPL	9.55498
cellular retinoic acid binding protein 2	CRABP2	9.53056
dickkopf WNT signaling pathway inhibitor 3	DKK3	9.51234
matrix metallopeptidase 2	MMP2	9.45483
aldo-keto reductase family 1 member C2	AKR1C2	-9.4538
phosphatidylinositol-3,4,5-trisphosphate dependent Rac exchange factor 1	PREX1	9.44967
TSPY like 5	TSPYL5	9.43629
tumor protein p63 regulated 1	TPRG1	-9.41535
ryanodine receptor 1	RYR1	9.40123
calcium voltage-gated channel subunit alpha1 H	CACNA1H	9.38507
insulin like growth factor 2 mRNA binding protein 1	IGF2BP1	9.37834
slit guidance ligand 3	SLIT3	9.32167
schlafen family member 11	SLFN11	9.28242
N/A	FAM65C	9.26086
N/A	SDPR	-9.25883
GRAM domain containing 1B	GRAMD1B	-9.22441
threonine synthase like 2	THNSL2	9.19131
caspase recruitment domain family member 16	CARD16	-9.18437
UDP-GlcNAc:betaGal beta-1,3-N-acetylglucosaminyltransferase 7	B3GNT7	9.18365
zinc finger protein 365	ZNF365	9.16929
high mobility group AT-hook 2	HMGA2	9.16479
N/A	AIM1	9.13923
SH3 domain binding glutamate rich protein like	SH3BGRL	9.10791
sortilin related receptor 1	SORL1	9.10547
von Willebrand factor A domain containing 1	VWA1	9.07779
chromosome 9 open reading frame 64	C9orf64	9.00187
prion like protein doppel	PRND	-8.98199

## Sheet: Supp. table S4 (Gemcitabine)
Top-50 gemcitabine-regulated genes (40 nM, RNA-Seq)
MiaPaCa2				PANC1
Gene name	Gene symbol	logFC		Gene name	Gene symbol	logFC
N/A	RP11-572C15.3	-6.24544		inhibitor of nuclear factor kappa B kinase subunit gamma pseudogene 1	IKBKGP1	5.82741
ras related dexamethasone induced 1	RASD1	4.97839		N/A	CTD-2083E4.5	5.20932
aquaporin 3 (Gill blood group)	AQP3	3.59483		ankyrin repeat domain 1	ANKRD1	4.50872
carbohydrate sulfotransferase 1	CHST1	3.59434		long intergenic non-protein coding RNA 1136	LINC01136	4.44253
FosB proto-oncogene, AP-1 transcription factor subunit	FOSB	3.55342		dual specificity phosphatase 8	DUSP8	4.30861
nuclear receptor subfamily 4 group A member 1	NR4A1	3.42537		activating transcription factor 3	ATF3	4.13759
proline rich transmembrane protein 4	PRRT4	3.39891		early growth response 1	EGR1	3.89929
BMS1, ribosome biogenesis factor pseudogene 8	BMS1P8	-3.38786		calponin 1	CNN1	3.74353
N/A	RP11-61L19.2	3.37246		N/A	RP11-338N10.3	3.31802
vasorin	VASN	3.34534		N/A	RP1-144F13.4	3.07488
N/A	RP5-884G6.2	3.32725		zinc finger protein 165	ZNF165	3.05212
nucleophosmin 1 pseudogene 40	NPM1P40	-3.27156		N/A	CTD-3035D6.2	3.02692
corticotropin releasing hormone receptor 1	CRHR1	3.2696		zinc finger and SCAN domain containing 12 pseudogene 1	ZSCAN12P1	2.91445
N/A	MED14-AS1	3.25997		Fos proto-oncogene, AP-1 transcription factor subunit	FOS	2.91402
CCAAT/enhancer binding protein alpha	CEBPA	3.2328		dehydrogenase/reductase 9	DHRS9	2.87786
N/A	RP11-644F5.10	3.22697		peroxiredoxin 2 pseudogene 4	PRDX2P4	2.74483
acyl-CoA synthetase long chain family member 6	ACSL6	3.21185		cytochrome c, somatic pseudogene 39	CYCSP39	2.61718
tensin 1	TNS1	3.20908		BTG anti-proliferation factor 2	BTG2	2.60309
egl-9 family hypoxia inducible factor 3	EGLN3	3.19635		nuclear receptor subfamily 4 group A member 1	NR4A1	2.55985
neural precursor cell expressed, developmentally down-regulated 9	NEDD9	3.18581		PDZ and LIM domain 3	PDLIM3	2.46238
N/A	RP11-875O11.3	3.18349		FosB proto-oncogene, AP-1 transcription factor subunit	FOSB	2.45204
cyclin dependent kinase inhibitor 1A	CDKN1A	3.17662		SH2 domain containing 5	SH2D5	2.44591
N/A	RP11-346C16.4	3.16007		cAMP responsive element binding protein 5	CREB5	2.42769
protein tyrosine phosphatase, non-receptor type 7	PTPN7	3.14072		N/A	RP11-81A22.5	2.42196
protein phosphatase 1 regulatory subunit 16B	PPP1R16B	3.13936		DNA damage inducible transcript 3	DDIT3	2.41343
neuronal pentraxin 1	NPTX1	3.05386		family with sequence similarity 111 member B	FAM111B	2.38429
premelanosome protein	PMEL	3.01459		N/A	RP11-77H9.2	2.37031
keratin 8 pseudogene 7	KRT8P7	2.96785		arachidonate lipoxygenase 3	ALOXE3	2.36269
N/A	RP5-1007M22.2	2.96467		glutamate dehydrogenase 1 pseudogene 3	GLUD1P3	2.34089
fibronectin 1	FN1	2.93824		MAF bZIP transcription factor F	MAFF	2.33595
shisa family member 2	SHISA2	2.91288		Rh family C glycoprotein	RHCG	2.28244
retinoic acid early transcript 1G	RAET1G	2.84014		nucleophosmin 1 pseudogene 40	NPM1P40	-2.27258
Wnt family member 4	WNT4	2.83342		N/A	RP11-521D12.1	2.24956
sodium voltage-gated channel beta subunit 4	SCN4B	2.83178		HLA complex P5 (non-protein coding)	HCP5	2.19375
nucleophosmin 1 pseudogene 35	NPM1P35	-2.82254		cyclin E2	CCNE2	2.18288
N/A	RP1-197B17.3	2.81796		chromosome 1 open reading frame 61	C1orf61	2.15203
N/A	RP1-150O5.3	2.81298		N/A	RP11-561N12.5	2.13994
Wnt family member 11	WNT11	2.80795		N/A	RP11-284F21.7	2.11154
protease, serine 35	PRSS35	2.79255		N/A	AC145343.2	2.09505
sphingolipid transporter 2	SPNS2	2.7765		carbonic anhydrase 2	CA2	2.08879
tropomodulin 1	TMOD1	2.77621		zinc finger protein 829	ZNF829	2.08843
USH1 protein network component sans	USH1G	2.77344		C-X-C motif chemokine receptor 4	CXCR4	2.07305
N/A	RP11-806H10.4	2.75966		small nucleolar RNA, C/D box 60	SNORD60	-2.06534
integrin subunit alpha 7	ITGA7	2.75904		FOS like 2, AP-1 transcription factor subunit	FOSL2	2.05262
tubulin alpha 4a	TUBA4A	2.74196		growth arrest and DNA damage inducible alpha	GADD45A	2.04905
leucine rich repeat LGI family member 2	LGI2	2.72916		N/A	BX470102.3	2.03718
N/A	C6orf100	2.71545		transient receptor potential cation channel subfamily V member 4	TRPV4	2.02651
N/A	AC017083.2	2.69002		N/A	RP11-415J8.5	1.97585
zinc finger CCHC-type containing 18	ZCCHC18	2.68881		DnaJ heat shock protein family (Hsp40) member C6	DNAJC6	1.96897
TNF superfamily member 9	TNFSF9	2.66721		G protein-coupled receptor 3	GPR3	1.96893

## Sheet: Supp. table S5 (Genistein)
Top-50 genistein-regulated genes
MiaPaCa2				PANC1
Gene name	Gene symbol	logFC		Gene name	Gene symbol	logFC
N/A	AC017083.2	2.56014		inhibitor of nuclear factor kappa B kinase subunit gamma pseudogene 1	IKBKGP1	6.31493
nucleophosmin 1 pseudogene 40	NPM1P40	-2.49613		N/A	RP11-958N24.2	-4.83379
ankyrin repeat domain 12	ANKRD12	-2.40055		N/A	CTD-2083E4.5	4.61465
interleukin 10 receptor subunit alpha	IL10RA	2.29152		N/A	RP11-152F13.7	4.43941
small Cajal body-specific RNA 9	SCARNA9	-2.27754		N/A	CTD-2555K7.2	3.48532
serpin family I member 1	SERPINI1	2.23582		N/A	KM-PA-2	-3.16922
N/A	RP6-99M1.2	-2.17235		N/A	RP1-144F13.4	3.08228
N/A	CTD-2555K7.2	2.1682		regulator of telomere elongation helicase 1	RTEL1	-3.05827
protein disulfide isomerase family A member 2	PDIA2	-1.95985		N/A	RP11-310A13.2	2.57509
kinesin family member 20B	KIF20B	-1.87776		RNA component of mitochondrial RNA processing endoribonuclease	RMRP	-2.4327
N/A	AC084018.1	-1.87217		polypeptide N-acetylgalactosaminyltransferase 4	GALNT4	-2.4139
golgin A4	GOLGA4	-1.84914		high mobility group box 3 pseudogene 22	HMGB3P22	2.41204
N/A	RP1-197B17.3	1.80145		N/A	RP11-344P13.6	2.37045
establishment of sister chromatid cohesion N-acetyltransferase 1	ESCO1	-1.78135		N/A	CTD-2263F21.1	2.21958
nerve growth factor receptor	NGFR	1.7592		N/A	FAM132A	-2.1972
ATRX, chromatin remodeler	ATRX	-1.69937		ubiquitin conjugating enzyme E2 S	UBE2S	-2.15185
abnormal spindle microtubule assembly	ASPM	-1.65057		N/A	EMR2	-2.08068
egl-9 family hypoxia inducible factor 3	EGLN3	1.64498		N/A	AC145343.2	2.01435
nuclear receptor subfamily 4 group A member 1	NR4A1	1.60399		N/A	RP11-284F21.10	2.00993
microRNA 663a	MIR663A	-1.60184		N/A	BX470102.3	1.98156
Rho family GTPase 1	RND1	1.57487		collagen type IX alpha 3 chain	COL9A3	-1.93842
calcium voltage-gated channel subunit alpha1 A	CACNA1A	-1.57033		family with sequence similarity 129 member A	FAM129A	1.90885
N/A	CTA-14H9.5	-1.54567		N/A	RP11-421M1.8	1.89731
CD14 molecule	CD14	-1.54244		synaptonemal complex protein 2	SYCP2	-1.8888
family with sequence similarity 46 member C	FAM46C	1.54142		N/A	RP11-125B21.2	1.88116
MIS18 binding protein 1	MIS18BP1	-1.5321		N/A	RP11-499E18.1	1.84986
N/A	RP5-991G20.1	1.5228		small integral membrane protein 1 (Vel blood group)	SMIM1	-1.79942
metastasis associated lung adenocarcinoma transcript 1 (non-protein coding)	MALAT1	-1.50599		N/A	AC007461.1	1.79516
androgen dependent TFPI regulating protein	ADTRP	-1.50261		plexin B3	PLXNB3	-1.72707
transducer of ERBB2, 2 pseudogene 1	TOB2P1	1.48804		leucine rich repeat and fibronectin type III domain containing 4	LRFN4	-1.71547
cyclin dependent kinase inhibitor 1A	CDKN1A	1.47473		profilin 1 pseudogene 9	PFN1P9	-1.70075
mucin 1, cell surface associated	MUC1	-1.4585		hect domain and RLD 2 pseudogene 4	HERC2P4	-1.68269
keratin 13	KRT13	-1.42399		zinc finger protein 467	ZNF467	-1.68227
thyroid hormone receptor interactor 11	TRIP11	-1.41747		N/A	GLRXP	1.68174
early growth response 1	EGR1	1.37965		N/A	RP4-758J18.10	-1.65908
vitamin D receptor	VDR	1.372		peter pan homolog (Drosophila)	PPAN	-1.6537
Kruppel like factor 5	KLF5	1.35542		N/A	AC005077.14	-1.64018
N-acetylneuraminate pyruvate lyase	NPL	1.3527		N/A	RP11-529H20.3	-1.61437
Fos proto-oncogene, AP-1 transcription factor subunit	FOS	1.34081		family with sequence similarity 173 member A	FAM173A	-1.59063
nuclear export mediator factor	NEMF	-1.32626		zinc finger HIT-type containing 2	ZNHIT2	-1.57395
NUF2, NDC80 kinetochore complex component	NUF2	-1.3243		agrin	AGRN	-1.56658
tetraspanin 31	TSPAN31	1.30928		single stranded DNA binding protein 4	SSBP4	-1.55505
aldolase, fructose-bisphosphate C	ALDOC	1.30797		phospholipase C eta 2	PLCH2	-1.55333
zinc finger protein 107	ZNF107	-1.30228		transforming growth factor beta receptor 3 like	TGFBR3L	-1.55191
N/A	CTC-529P8.1	-1.30225		sphingosine kinase 2	SPHK2	-1.54913
keratin 15	KRT15	-1.27502		glutathione peroxidase pseudogene 1	GPX1P1	-1.54655
intraflagellar transport 74	IFT74	-1.27496		CSTF3 antisense RNA 1 (head to head)	CSTF3-AS1	1.54374
CD22 molecule	CD22	1.26904		activating transcription factor 3	ATF3	1.53596
LUC7 like 3 pre-mRNA splicing factor	LUC7L3	-1.26525		IDH1 antisense RNA 1	IDH1-AS1	1.52076
adaptor related protein complex 3 beta 2 subunit	AP3B2	1.26201		cysteine rich protein 2	CRIP2	-1.52071

## Sheet: Supp. table S6 (Gem vs GemGen)
Top-50 regualted genes by co-treatment (gemcitabine+genistein) versus gemcitabine mono-treatment
MiaPaCa2				PANC1
Gene name	Gene symbol	logFC		Gene name	Gene symbol	logFC
inositol-trisphosphate 3-kinase B	ITPKB	-2.94951		N/A	RP11-152F13.7	5.30424
diacylglycerol kinase gamma	DGKG	2.88062		double PHD fingers 3	DPF3	2.91451
N/A	LA16c-60H5.7	2.84694		natriuretic peptide C	NPPC	2.78348
neuron navigator 3	NAV3	-2.79394		limb bud and heart development	LBH	2.48169
angiopoietin like 6	ANGPTL6	2.41878		dual specificity phosphatase 4	DUSP4	2.45246
N/A	RP11-274J15.2	-2.3823		ribosomal protein L39 pseudogene 40	RPL39P40	2.29648
syntabulin	SYBU	2.36792		N/A	PTCHD2	2.28736
serpin family I member 1	SERPINI1	2.12496		delta like canonical Notch ligand 4	DLL4	2.06078
Rap guanine nucleotide exchange factor 3	RAPGEF3	-2.11265		transmembrane protein 86A	TMEM86A	2.04023
C-X-C motif chemokine receptor 4	CXCR4	2.08461		alpha kinase 1	ALPK1	2.00561
rhophilin associated tail protein 1 like	ROPN1L	2.00096		N/A	RP11-284F21.10	1.98254
phosphodiesterase 2A	PDE2A	1.96844		von Willebrand factor A domain containing 5B2	VWA5B2	1.97518
sphingolipid transporter 2	SPNS2	1.93087		CD274 molecule	CD274	1.96089
CDC42 effector protein 5	CDC42EP5	-1.79406		Rho family GTPase 1	RND1	1.88563
phosphoprotein membrane anchor with glycosphingolipid microdomains 1	PAG1	1.7456		N/A	RP11-284F21.7	1.8822
transforming growth factor alpha	TGFA	1.71322		interleukin 10 receptor subunit alpha	IL10RA	1.84475
N/A	RP11-530A18.1	-1.71257		solute carrier family 30 member 3	SLC30A3	1.82537
chromosome 16 open reading frame 71	C16orf71	1.64439		N/A	RP11-458D21.1	1.81885
interleukin 10 receptor subunit alpha	IL10RA	1.63701		nerve growth factor receptor	NGFR	1.81521
methyltransferase like 12	METTL12	1.61233		long intergenic non-protein coding RNA 240	LINC00240	1.79767
nicotinamide riboside kinase 1	NMRK1	1.60998		glutamate dehydrogenase 1 pseudogene 3	GLUD1P3	-1.79214
maestro heat like repeat family member 8	MROH8	-1.59813		N/A	RP11-875O11.3	1.75341
CHKB antisense RNA 1 (head to head)	CHKB-AS1	1.59122		N/A	ADC	1.71201
carboxypeptidase M	CPM	1.5897		uroplakin 1A	UPK1A	1.70668
parathyroid hormone like hormone	PTHLH	1.55122		methyltransferase like 12	METTL12	1.69234
N/A	CTD-2020K17.3	1.48455		UPK1A antisense RNA 1	UPK1A-AS1	1.66333
FYN proto-oncogene, Src family tyrosine kinase	FYN	1.47947		N/A	RP11-284F21.9	1.65426
keratin 15	KRT15	-1.45599		selenium binding protein 1	SELENBP1	1.61638
N/A	CTB-55O6.12	1.45443		ribosomal protein L23a pseudogene 53	RPL23AP53	1.59288
N/A	RTDR1	1.42532		solute carrier family 17 member 7	SLC17A7	1.59125
aquaporin 11	AQP11	1.4027		highly accelerated region 1A (non-protein coding)	HAR1A	1.56903
tripartite motif containing 9	TRIM9	1.36828		caspase 10	CASP10	1.54393
synaptophysin	SYP	1.35996		N/A	CTD-3035D6.2	1.52896
retinoic acid early transcript 1G	RAET1G	1.35837		ATP binding cassette subfamily G member 1	ABCG1	1.52893
nerve growth factor receptor	NGFR	1.35449		unc-5 netrin receptor B	UNC5B	1.52347
bone morphogenetic protein 6	BMP6	1.33096		amidohydrolase domain containing 1	AMDHD1	1.51916
synaptotagmin 11	SYT11	1.32519		carbohydrate sulfotransferase 2	CHST2	1.50972
aquaporin 3 (Gill blood group)	AQP3	1.30167		proline dehydrogenase 1	PRODH	1.49763
von Willebrand factor A domain containing 5A	VWA5A	1.28933		KLHL7 antisense RNA 1 (head to head)	KLHL7-AS1	1.47734
opsin 3	OPN3	1.28523		eukaryotic translation elongation factor 1 beta 2 pseudogene 2	EEF1B2P2	1.47221
MYCL proto-oncogene, bHLH transcription factor	MYCL	1.2736		zinc finger DHHC-type containing 11	ZDHHC11	1.46668
ChaC glutathione specific gamma-glutamylcyclotransferase 1	CHAC1	1.26526		hippocalcin like 4	HPCAL4	1.45229
dystonin	DST	-1.25725		MYCL proto-oncogene, bHLH transcription factor	MYCL	1.446
serine/arginine repetitive matrix 1 pseudogene 3	SRRM1P3	-1.25002		cardiotrophin 1	CTF1	1.41431
Wnt family member 9A	WNT9A	1.24114		N/A	AC007773.2	1.41307
JHDM1D antisense RNA 1 (head to head)	JHDM1D-AS1	1.24055		LYR motif containing 9	LYRM9	1.40698
gem nuclear organelle associated protein 8 pseudogene 4	GEMIN8P4	1.23119		N/A	RP11-580I16.2	1.39774
N/A	RP5-1125A11.1	1.22019		major facilitator superfamily domain containing 2A	MFSD2A	1.37868
unc-5 netrin receptor B	UNC5B	1.21675		schlafen family member 5	SLFN5	1.35527
Cbp/p300 interacting transactivator with Glu/Asp rich carboxy-terminal domain 4	CITED4	1.20901		JHDM1D antisense RNA 1 (head to head)	JHDM1D-AS1	1.34983

## Sheet: Supp. TableS7 (TCGA patients ) 
Patient characteristics TCGA cohort (survival analysis)		GPER1				GPER1
Sample ID TCGA at proteinatlas.org	Patient characteristics	FPKM	Patient ID TCGA at OncoLnc.org	Days	Status	Expression RSEM	Group
TCGA-IB-7646-01A	60 years, male, white, stage:iib	0.1	TCGA-IB-7646	145	Dead	9.14	Low
TCGA-US-A776-01A	61 years, male, white, stage:iia	0.1	TCGA-US-A776	1216	Alive	8.82	Low
TCGA-2J-AABV-01A	74 years, male, white, stage:iib	0.2	TCGA-2J-AABV	652	Dead	42.52	Low
TCGA-FB-AAPP-01A	71 years, male, white, stage:iib	0.2	TCGA-FB-AAPP	485	Dead	10.43	Low
TCGA-HZ-7289-01A	77 years, male, white, stage:iib	0.2	TCGA-HZ-7289	661	Dead	14.11	Low
TCGA-HZ-7918-01A	72 years, male, white, stage:iib	0.2	TCGA-HZ-7918	969	Alive	15.54	Low
TCGA-3A-A9IZ-01A	47 years, male, white, stage:iib	0.3	TCGA-3A-A9IZ	308	Dead	20.07	Low
TCGA-F2-A7TX-01A	77 years, male, white, stage:iib	0.3	TCGA-F2-A7TX	95	Dead	17.15	Low
TCGA-HZ-7922-01A	61 years, female, white, stage:iib	0.3	TCGA-HZ-7922	4	Alive	20.13	Low
TCGA-HZ-8003-01A	65 years, female, white, stage:iib	0.3	TCGA-HZ-8003	596	Dead	33.56	Low
TCGA-HZ-7925-01A	66 years, male, white, stage:iib	0.4	TCGA-HZ-7925	614	Dead	26.67	Low
TCGA-IB-7649-01A	73 years, female, stage:iib	0.4	TCGA-IB-7649	467	Dead	23.14	Low
TCGA-IB-7891-01A	49 years, female, white, stage:iib	0.4	TCGA-IB-7891	913	Dead	30.45	Low
TCGA-IB-A7M4-01A	81 years, male, white, stage:iib	0.4	TCGA-IB-A7M4	483	Alive	26.88	Low
TCGA-IB-AAUO-01A	64 years, female, white, stage:iib	0.4	TCGA-IB-AAUO	239	Dead	30.99	Low
TCGA-3A-A9J0-01A	75 years, male, white, stage:iib	0.5	TCGA-3A-A9J0	743	Alive	36.44	Low
TCGA-F2-7273-01A	54 years, male, black or african american, stage:iib	0.5	TCGA-F2-7273	592	Dead	35.93	Low
TCGA-FB-AAQ3-01A	65 years, female, white, stage:iib	0.5	TCGA-FB-AAQ3	31	Dead	40.55	Low
TCGA-H8-A6C1-01A	53 years, male, white, stage:iia	0.5	TCGA-H8-A6C1	671	Alive	34.48	Low
TCGA-IB-7651-01A	64 years, female, white, stage:iib	0.5	TCGA-IB-7651	603	Dead	32.85	Low
TCGA-IB-7654-01A	80 years, male, white, stage:iib	0.5	TCGA-IB-7654	476	Dead	35.99	Low
TCGA-IB-7887-01A	62 years, female, white, stage:iib	0.5	TCGA-IB-7887	110	Dead	29.78	Low
TCGA-LB-A8F3-01A	64 years, female, black or african american, stage:iia	0.5	TCGA-LB-A8F3	379	Alive	39.59	Low
TCGA-2J-AAB6-01A	75 years, male, white, stage:iia	0.6	TCGA-2J-AAB6	293	Dead	45.03	Low
TCGA-2J-AABA-01A	55 years, male, white, stage:iib	0.6	TCGA-2J-AABA	607	Dead	33.19	Low
TCGA-2J-AABI-01A	55 years, female, white, stage:iia	0.6	TCGA-2J-AABI	969	Alive	37.74	Low
TCGA-2L-AAQE-01A	56 years, male, white, stage:iib	0.6	TCGA-2L-AAQE	684	Dead	40.32	Low
TCGA-3A-A9IU-01A	65 years, male, white, stage:iib	0.6	TCGA-3A-A9IU	458	Dead	36.03	Low
TCGA-3A-A9IX-01A	40 years, male, white, stage:ia	0.6	TCGA-3A-A9IX	1037	Alive	45.33	Low
TCGA-F2-6879-01A	57 years, male, white, stage:iib	0.6	TCGA-F2-6879	334	Dead	34.45	Low
TCGA-HZ-8317-01A	69 years, female, white, stage:iib	0.6	TCGA-HZ-8317	378	Dead	49.96	Low
TCGA-HZ-A8P1-01A	81 years, male, white, stage:ib	0.6	TCGA-HZ-A8P1	7	Alive	38.32	Low
TCGA-IB-AAUT-01A	65 years, male, white, stage:iib	0.6	TCGA-IB-AAUT	287	Alive	37.08	Low
TCGA-US-A77E-01A	73 years, male, white, stage:iib	0.6	TCGA-US-A77E	430	Dead	38.43	Low
TCGA-2J-AAB4-01A	48 years, male, white, stage:iib	0.7	TCGA-2J-AAB4	729	Alive	45.03	Low
TCGA-F2-7276-01A	64 years, male, white, stage:iib	0.7	TCGA-F2-7276	216	Dead	44.21	Low
TCGA-F2-A44G-01A	79 years, female, white, stage:iib	0.7	TCGA-F2-A44G	233	Dead	49.12	Low
TCGA-HZ-8002-01A	61 years, male, white, stage:iib	0.7	TCGA-HZ-8002	366	Dead	41.71	Low
TCGA-IB-7893-01A	64 years, male, white, stage:iia	0.7	TCGA-IB-7893	117	Dead	50.22	Low
TCGA-IB-A6UG-01A	65 years, male, white, stage:iib	0.7	TCGA-IB-A6UG	41	Dead	54.22	Low
TCGA-IB-AAUS-01A	84 years, female, white, stage:iib	0.7	TCGA-IB-AAUS	225	Alive	52.43	Low
TCGA-IB-AAUU-01A	35 years, male, white, stage:iib	0.7	TCGA-IB-AAUU	245	Alive	43.03	Low
TCGA-2J-AABK-01A	71 years, male, white, stage:iib	0.8	TCGA-2J-AABK	484	Alive	52.88	Low
TCGA-FB-AAPU-01A	41 years, female, asian, stage:iia	0.8	TCGA-FB-AAPU	381	Dead	51.81	Low
TCGA-HZ-8637-01A	76 years, female, white, stage:iib	0.8	TCGA-HZ-8637	517	Dead	48.35	Low
TCGA-HZ-A77Q-01A	55 years, female, white, stage:iib	0.8	TCGA-HZ-A77Q	33	Alive	49.94	Low
TCGA-IB-7645-01A	44 years, female, stage:iib	0.8	TCGA-IB-7645	1502	Dead	49.48	Low
TCGA-IB-A6UF-01A	63 years, male, white, stage:iib	0.8	TCGA-IB-A6UF	666	Alive	53.48	Low
TCGA-2J-AABO-01A	43 years, male, white, stage:iib	0.9	TCGA-2J-AABO	440	Alive	60.1	Low
TCGA-2J-AABR-01A	60 years, female, white, stage:iia	0.9	TCGA-2J-AABR	438	Alive	56.9	Low
TCGA-2J-AABU-01A	56 years, male, white, stage:iib	0.9	TCGA-2J-AABU	277	Dead	61.14	Low
TCGA-2L-AAQI-01A	66 years, male, white, stage:iib	0.9	TCGA-2L-AAQI	103	Dead	58.79	Low
TCGA-F2-A8YN-01A	76 years, male, white, stage:iia	0.9	TCGA-F2-A8YN	517	Alive	58.2	Low
TCGA-HZ-8005-01A	81 years, male, white, stage:iib	0.9	TCGA-HZ-8005	120	Dead	64.25	Low
TCGA-HZ-8315-01A	54 years, female, white, stage:iia	0.9	TCGA-HZ-8315	299	Dead	60.96	Low
TCGA-HZ-8636-01A	58 years, female, white, stage:iv	0.9	TCGA-HZ-8636	545	Dead	58.38	Low
TCGA-HZ-A9TJ-01A	70 years, male, white, stage:iv	0.9	TCGA-HZ-A9TJ	603	Alive	59.57	Low
TCGA-S4-A8RP-01A	77 years, female, white, stage:iib	0.9	TCGA-S4-A8RP	702	Dead	57.7	Low
TCGA-HZ-7920-01A	71 years, male, white, stage:ib	1.0	TCGA-HZ-7920	236	Dead	59.23	Low
TCGA-HZ-8519-01A	73 years, male, white, stage:ia	1.0	TCGA-HZ-8519	454	Alive	64.06	Low
TCGA-IB-A5SP-01A	77 years, male, white, stage:iia	1.0	TCGA-IB-A5SP	482	Alive	63.46	Low
TCGA-S4-A8RO-01A	75 years, female, white, stage:iib	1.0	TCGA-S4-A8RO	525	Alive	62.03	Low
TCGA-HZ-8638-01A	84 years, female, white, stage:ia	1.3	TCGA-HZ-8637	517	Dead	48.35	Low
TCGA-F2-6880-01A	70 years, male, white, stage:iib	0.6	TCGA-F2-6880	295	Alive	96.96	High
TCGA-IB-AAUM-01A	76 years, male, white, stage:iib	0.8	TCGA-IB-AAUM	8	Alive	78.14	High
TCGA-HZ-8001-01A	69 years, male, white, stage:iii	0.9	TCGA-HZ-8001	706	Alive	66.67	High
TCGA-HZ-A49H-01A	68 years, female, white, stage:iib	0.9	TCGA-HZ-A49H	491	Alive	69.27	High
TCGA-IB-8126-01A	80 years, female, white, stage:iii	0.9	TCGA-IB-8126	462	Alive	93.32	High
TCGA-RB-A7B8-01A	81 years, female, white, stage:iib	0.9	TCGA-RB-A7B8	466	Dead	70.49	High
TCGA-2J-AAB9-01A	71 years, female, white, stage:iib	1.0	TCGA-2J-AAB9	627	Dead	72.88	High
TCGA-FB-A5VM-01A	74 years, male, white, stage:ib	1.0	TCGA-FB-A5VM	498	Dead	72.51	High
TCGA-FB-AAPY-01A	71 years, male, white, stage:iib	1.0	TCGA-FB-AAPY	1059	Dead	72.05	High
TCGA-HV-AA8V-01A	50 years, male, asian, stage:iib	1.0	TCGA-HV-AA8V	920	Alive	71.29	High
TCGA-IB-AAUV-01A	49 years, male, white, stage:iib	1.0	TCGA-IB-AAUV	404	Alive	70.39	High
TCGA-LB-A9Q5-01A	63 years, female, white, stage:iib	1.0	TCGA-LB-A9Q5	313	Dead	106.87	High
TCGA-XD-AAUL-01A	56 years, male, white, stage:iia	1.0	TCGA-XD-AAUL	498	Alive	67.36	High
TCGA-2J-AABF-01A	73 years, male, white, stage:iib	1.1	TCGA-2J-AABF	691	Dead	68.04	High
TCGA-3A-A9IH-01A	66 years, female, white, stage:ia	1.1	TCGA-3A-A9IH	1021	Alive	70.08	High
TCGA-3E-AAAY-01A	67 years, male, white, stage:iib	1.1	TCGA-3E-AAAY	2285	Alive	71.67	High
TCGA-3E-AAAZ-01A	71 years, male, white, stage:iia	1.1	TCGA-3E-AAAZ	2182	Dead	73.3	High
TCGA-FB-AAQ1-01A	49 years, male, white, stage:iib	1.1	TCGA-FB-AAQ1	123	Dead	78.44	High
TCGA-HV-A5A5-01A	61 years, female, asian, stage:iib	1.1	TCGA-HV-A5A5	289	Alive	75.1	High
TCGA-IB-7644-01A	65 years, female, white, stage:iv	1.1	TCGA-IB-7644	394	Dead	67.18	High
TCGA-IB-AAUW-01A	63 years, female, white, stage:iib	1.1	TCGA-IB-AAUW	230	Dead	68.03	High
TCGA-PZ-A5RE-01A	44 years, female, white, stage:iib	1.1	TCGA-PZ-A5RE	470	Dead	77.92	High
TCGA-Q3-AA2A-01A	64 years, female, white, stage:ib	1.1	TCGA-Q3-AA2A	95	Alive	74.98	High
TCGA-US-A77G-01A	64 years, male, white, stage:iib	1.1	TCGA-US-A77G	12	Dead	69.37	High
TCGA-XD-AAUH-01A	57 years, female, white, stage:iib	1.1	TCGA-XD-AAUH	395	Alive	65.07	High
TCGA-XN-A8T3-01A	67 years, male, white, stage:ib	1.1	TCGA-XN-A8T3	951	Alive	65.93	High
TCGA-HZ-7924-01A	60 years, female, white, stage:iia	1.2	TCGA-HZ-7924	840	Alive	68.33	High
TCGA-HZ-A49G-01A	58 years, female, white, stage:iib	1.2	TCGA-HZ-A49G	660	Alive	77.13	High
TCGA-HZ-A77O-01A	77 years, female, white, stage:iib	1.2	TCGA-HZ-A77O	160	Dead	95.21	High
TCGA-RL-AAAS-01A	60 years, female, white, stage:ib	1.2	TCGA-RL-AAAS	9	Alive	86.28	High
TCGA-YB-A89D-01A	59 years, male, white, stage:iib	1.2	TCGA-YB-A89D	350	Alive	78.62	High
TCGA-Z5-AAPL-01A	74 years, female, white, stage:iia	1.2	TCGA-Z5-AAPL	467	Alive	79.2	High
TCGA-FB-AAPZ-01A	54 years, male, white, stage:iib	1.3	TCGA-FB-AAPZ	716	Alive	84.0	High
TCGA-IB-7897-01A	54 years, female, white, stage:iib	1.3	TCGA-IB-7897	486	Dead	77.34	High
TCGA-IB-A5SS-01A	64 years, female, white, stage:iib	1.3	TCGA-IB-A5SS	460	Dead	88.81	High
TCGA-IB-AAUR-01A	67 years, male, white, stage:iib	1.3	TCGA-IB-AAUR	338	Alive	79.35	High
TCGA-L1-A7W4-01A	48 years, female, white, stage:iib	1.3	TCGA-L1-A7W4	278	Dead	78.18	High
TCGA-RB-AA9M-01A	43 years, male, white, stage:iib	1.3	TCGA-RB-AA9M	286	Alive	80.69	High
TCGA-US-A774-01A	76 years, female, white, stage:iib	1.3	TCGA-US-A774	695	Dead	80.42	High
TCGA-XD-AAUG-01A	66 years, female, white, stage:iv	1.3	TCGA-XD-AAUG	420	Alive	91.22	High
TCGA-2J-AAB8-01A	71 years, male, white, stage:iib	1.4	TCGA-2J-AAB8	80	Alive	85.55	High
TCGA-FB-AAQ0-01A	68 years, male, white, stage:iia	1.4	TCGA-FB-AAQ0	473	Dead	93.55	High
TCGA-H6-8124-01A	56 years, female, white, stage:iib	1.4	TCGA-H6-8124	392	Alive	98.04	High
TCGA-HV-AA8X-01A	75 years, female, asian, stage:iib	1.4	TCGA-HV-AA8X	532	Dead	85.15	High
TCGA-HZ-7919-01A	52 years, female, white, stage:iib	1.4	TCGA-HZ-7919	593	Dead	84.37	High
TCGA-HZ-7923-01A	65 years, male, white, stage:iia	1.4	TCGA-HZ-7923	314	Alive	86.81	High
TCGA-HZ-A4BH-01A	75 years, male, white, stage:iib	1.4	TCGA-HZ-A4BH	194	Alive	87.35	High
TCGA-IB-AAUP-01A	68 years, male, white, stage:iib	1.4	TCGA-IB-AAUP	431	Alive	90.64	High
TCGA-Q3-A5QY-01A	58 years, male, white, stage:iib	1.4	TCGA-Q3-A5QY	416	Alive	93.6	High
TCGA-2J-AABE-01A	73 years, male, white, stage:iia	1.5	TCGA-2J-AABE	676	Alive	100.51	High
TCGA-3A-A9IB-01A	69 years, female, white, stage:iib	1.5	TCGA-3A-A9IB	224	Dead	102.39	High
TCGA-3A-A9IC-01A	61 years, female, white, stage:iib	1.5	TCGA-3A-A9IC	738	Dead	112.1	High
TCGA-3A-A9IJ-01A	65 years, male, white, stage:ib	1.5	TCGA-3A-A9IJ	1854	Alive	105.87	High
TCGA-FB-AAPS-01A	62 years, female, white, stage:iib	1.5	TCGA-FB-AAPS	228	Alive	119.31	High
TCGA-HV-A7OL-01A	70 years, male, asian, stage:iia	1.5	TCGA-HV-A7OL	252	Alive	101.05	High
TCGA-IB-7888-01A	66 years, female, black or african american, stage:iia	1.5	TCGA-IB-7888	1332	Dead	96.86	High
TCGA-IB-7889-01A	86 years, female, white, stage:iib	1.5	TCGA-IB-7889	481	Dead	108.78	High
TCGA-XD-AAUI-01A	50 years, female, white, stage:iib	1.5	TCGA-XD-AAUI	366	Dead	96.58	High
TCGA-2L-AAQA-01A	76 years, male, white, stage:iib	1.6	TCGA-2L-AAQA	143	Dead	103.36	High
TCGA-3A-A9I5-01A	58 years, male, white	1.6	TCGA-3A-A9I5	1794	Alive	115.85	High
TCGA-3A-A9I9-01A	67 years, male, white, stage:iia	1.6	TCGA-3A-A9I9	634	Dead	133.14	High
TCGA-FB-A4P6-01A	54 years, male, white, stage:iib	1.6	TCGA-FB-A4P6	767	Alive	96.05	High
TCGA-HZ-A4BK-01A	72 years, male, white, stage:iib	1.6	TCGA-HZ-A4BK	657	Alive	100.77	High
TCGA-IB-A5SO-01A	71 years, male, white, stage:iib	1.6	TCGA-IB-A5SO	365	Dead	110.03	High
TCGA-LB-A7SX-01A	74 years, female, black or african american, stage:iib	1.6	TCGA-LB-A7SX	393	Dead	96.02	High
TCGA-3A-A9I7-01A	45 years, male, black or african american, stage:iib	1.7	TCGA-3A-A9I7	1323	Alive	119.19	High
TCGA-IB-7890-01A	73 years, male, stage:ib	1.7	TCGA-IB-7890	598	Dead	117.35	High
TCGA-IB-A5ST-01A	64 years, female, white, stage:iib	1.7	TCGA-IB-A5ST	635	Alive	109.65	High
TCGA-M8-A5N4-01A	48 years, female, stage:iia	1.7	TCGA-M8-A5N4	584	Alive	115.45	High
TCGA-S4-A8RM-01A	67 years, male, white, stage:iib	1.7	TCGA-S4-A8RM	737	Alive	105.61	High
TCGA-2J-AAB1-01A	65 years, male, white, stage:iib	1.8	TCGA-2J-AAB1	66	Dead	122.93	High
TCGA-F2-A44H-01A	65 years, male, white, stage:iia	1.8	TCGA-F2-A44H	586	Alive	130.87	High
TCGA-FB-A545-01A	72 years, female, white, stage:iib	1.8	TCGA-FB-A545	732	Dead	117.34	High
TCGA-XN-A8T5-01A	53 years, female, white, stage:ib	1.8	TCGA-XN-A8T5	720	Alive	115.02	High
TCGA-IB-A7LX-01A	57 years, male, white, stage:iib	1.9	TCGA-IB-A7LX	250	Dead	123.53	High
TCGA-2L-AAQM-01A	52 years, male, white, stage:iib	126.6	TCGA-2L-AAQM	1383	Alive	8080.71	High
TCGA-3A-A9IO-01A	56 years, male, white	13.6	TCGA-3A-A9IO	1942	Alive	994.7	High
TCGA-3A-A9IS-01A	67 years, male, white, stage:ib	19.1	TCGA-3A-A9IS	998	Alive	1257.16	High
TCGA-FB-A78T-01A	71 years, female, white, stage:iib	2.0	TCGA-FB-A78T	375	Dead	137.33	High
TCGA-FB-AAQ2-01A	81 years, female, white, stage:iib	2.0	TCGA-FB-AAQ2	153	Dead	138.67	High
TCGA-IB-7886-01A	80 years, male, white, stage:iib	2.0	TCGA-IB-7886	123	Dead	126.58	High
TCGA-2J-AABP-01A	58 years, female, white, stage:iib	2.1	TCGA-2J-AABP	463	Alive	131.51	High
TCGA-2L-AAQJ-01A	49 years, female, white, stage:iii	2.1	TCGA-2L-AAQJ	394	Dead	147.03	High
TCGA-HV-A7OP-01A	72 years, male, asian, stage:iib	2.1	TCGA-HV-A7OL	252	Alive	101.05	High
TCGA-HZ-A49I-01A	77 years, male, white, stage:iib	2.1	TCGA-HZ-A49I	308	Dead	140.28	High
TCGA-IB-A5SQ-01A	56 years, female, white, stage:ib	2.1	TCGA-IB-A5SQ	219	Dead	138.71	High
TCGA-OE-A75W-01A	75 years, male, white, stage:iia	2.1	TCGA-OE-A75W	267	Dead	148.96	High
TCGA-US-A77J-01A	81 years, female, white, stage:iib	2.1	TCGA-US-A77J	568	Dead	140.68	High
TCGA-2J-AABT-01A	72 years, female, white, stage:iib	2.2	TCGA-2J-AABT	319	Alive	149.56	High
TCGA-2J-AABH-01A	61 years, male, white, stage:iia	2.3	TCGA-2J-AABH	1287	Alive	168.55	High
TCGA-IB-AAUN-01A	74 years, female, white, stage:ib	2.3	TCGA-IB-AAUN	144	Dead	154.58	High
TCGA-US-A779-01A	54 years, female, white, stage:iib	2.3	TCGA-US-A779	511	Dead	151.64	High
TCGA-FB-A4P5-01A	69 years, female, white, stage:iib	2.4	TCGA-FB-A4P5	179	Dead	143.82	High
TCGA-HZ-7926-01A	57 years, male, black or african american, stage:iib	2.4	TCGA-HZ-7926	518	Dead	147.91	High
TCGA-IB-8127-01A	59 years, male, white, stage:iib	2.4	TCGA-IB-8127	522	Alive	147.64	High
TCGA-IB-AAUQ-01A	50 years, male, white, stage:iib	2.4	TCGA-IB-AAUQ	183	Dead	160.08	High
TCGA-HV-A5A6-01A	65 years, female, asian, stage:iib	2.5	TCGA-HV-A5A6	2036	Dead	157.39	High
TCGA-IB-7885-01A	78 years, female, white, stage:iib	2.5	TCGA-IB-7885	1257	Alive	172.53	High
TCGA-FB-A7DR-01A	48 years, male, asian, stage:iia	2.6	TCGA-FB-A7DR	353	Dead	176.49	High
TCGA-FB-AAQ6-01A	85 years, male, white, stage:ia	2.6	TCGA-FB-AAQ6	244	Dead	163.38	High
TCGA-HV-A5A3-01A	50 years, male, asian, stage:iia	2.9	TCGA-HV-A5A3	128	Dead	193.89	High
TCGA-3A-A9IN-01A	62 years, female, white, stage:ib	3.0	TCGA-3A-A9IN	2084	Alive	216.51	High
TCGA-HZ-A77P-01A	77 years, male, white, stage:iib	3.2	TCGA-HZ-A77P	330	Alive	219.33	High
TCGA-YY-A8LH-01A	61 years, female, white, stage:iib	3.4	TCGA-YY-A8LH	2016	Alive	220.92	High
TCGA-YH-A8SY-01A	73 years, female, white	3.6	TCGA-YH-A8SY	388	Alive	264.6	High
TCGA-HV-A5A4-01A	72 years, female, asian, stage:iia	3.7	TCGA-HV-A5A4	232	Alive	229.45	High
TCGA-IB-7652-01A	49 years, female, asian, stage:iib	3.7	TCGA-IB-7652	1116	Alive	238.8	High
TCGA-FB-AAPQ-01A	65 years, male, white, stage:iib	4.3	TCGA-FB-AAPQ	1130	Dead	302.44	High
TCGA-3A-A9IR-01A	64 years, female, white, stage:ib	5.2	TCGA-3A-A9IR	1542	Alive	295.38	High
TCGA-H6-A45N-01A	88 years, female, white, stage:iib	5.6	TCGA-H6-A45N	421	Dead	355.42	High
TCGA-2L-AAQL-01A	82 years, male, white, stage:iib	6.3	TCGA-2L-AAQL	292	Dead	454.73	High
TCGA-3A-A9IL-01A	39 years, female, white, stage:i	7.4	TCGA-3A-A9IL	2741	Alive	465.42	High
TCGA-3A-A9IV-01A	59 years, female, white, stage:ib	8.6	TCGA-3A-A9IV	1103	Alive	515.78	High
